# Supplementary material for: Role of South African Community Pharmacists in Wound Care: An Exploratory Study
Source: Int J Environ Res Public Health. 2026 Apr 7;23(4):470. doi: 10.3390/ijerph23040470 (PMC13116394; doi:10.3390/ijerph23040470)
Supplement: Supplementary file 1 [file ijerph-23-00470-s001.zip]

Archive with 1 entries (1 files):
- ijerph-4204132-supplementary.pdf
